# Supplementary material for: Salvage Radical Prostatectomy for Recurrent Prostate Cancer: A Systematic Review (French ccAFU)
Source: Cancers (Basel). 2023 Nov 20;15(22):5485. doi: 10.3390/cancers15225485 (PMC10670522; doi:10.3390/cancers15225485)
Supplement: Supplementary file 1 [file cancers-15-05485-s001.zip]

Archive with 1 entries (1 files):
- cancers-2693525-supplementary.pdf
